# Supplementary material for: Comparative Molecular and Epidemiological Analyses of Israeli Bluetongue Viruses Serotype 1 and 9 Causing Outbreaks in 2018–2020
Source: Microorganisms. 2023 Feb 1;11(2):366. doi: 10.3390/microorganisms11020366 (PMC9966015; doi:10.3390/microorganisms11020366)
Supplement: Supplementary file 1 [file microorganisms-11-00366-s001.zip]

Archive with 1 entries (1 files):
- microorganisms-2113390-SI.pdf
